# Supplementary material for: Nucleoside supplementation modulates mitochondrial DNA copy number in the dguok −/− zebrafish
Source: Hum Mol Genet. 2018 Nov 14;28(5):796–803. doi: 10.1093/hmg/ddy389 (PMC6381312; doi:10.1093/hmg/ddy389)
Supplement: Supplementary Data [file ddy389_supp.zip]

Archive with 2 entries (2 files):
- Munro_supplementary file.docx
- Munro_supplementary file_no highlights.docx
